# Supplementary material for: Prognostic and Predictive Value of Liquid Biopsy-Derived Androgen Receptor Variant 7 (AR-V7) in Prostate Cancer: A Systematic Review and Meta-Analysis
Source: Front Oncol. 2022 Mar 18;12:868031. doi: 10.3389/fonc.2022.868031 (PMC8971301; doi:10.3389/fonc.2022.868031)
Supplement: Supplementary Table 2 — Quality assessment of included studies based on adapted NOS scales. [file Table_2.xlsx]

## Sheet: Sheet1
SELECTION	Antonarakis	Antonarakis	Antonarakis	Armstrong	Armstrong	Belderbos	Cattrin	Chung	De Laere	Del Re	Del Re	Del Re	Erb	Graf	Gupta	Joncas	Josefsson	Kwan	Maillet	Marín	Markowski	Miyamoto	Okegawa	Onstenk	Qu	Scher	Scher	Scher	Seitz	Sepe	Sharp	Škereňová	Stuopelyte	Tagawa	Todenhöfer	Tommasi	Wang	Lorenzo
1. Representativeness of the cohort:	2015	2017	2014	2019	2020	2019	2019	2019	2019	2017	2021	2019	2020	2020	2019	2019	2019	2019	2019	2020	2021	2018	2018	2015	2017	2018	2016	2016	2017	2019	2019	2018	2020	2019	2016	2018	2018	2021
a. Truly representative of the average in the target population. *	*	*	*	*	*	*	*	*	*	*	*	*	*	*	*	*	*	*	*	*	*	*	*	*	*	*	*	*	*	*	*	*	*	*	*	*	*	*
b. Somewhat representative of the average in the target group. *
c. Selected group of users/convenience sample.
d. No description of the derivation of the included subjects.
2. Selection of non-exposed cohort:
a. Drawn from same community as the exposed community. *	*	*	*	*	*	*	*	*	*	*	*	*	*	*	*	*	*	*	*	*	*	*	*	*	*	*	*	*	*	*	*	*	*	*	*	*	*	*
b. Drawn from a different source.
c. No description of the derivation of the non-exposed cohort
3. Ascertainment of exposure (exposure means treatment like ARSi or chemo etc)??
a. Secure record*.	*	*	*	*	*	*	*	*	*	*	*	*	*	*	*	*	*	*	*	*	*	*	*	*	*	*	*	*	*	*	*	*	*	*	*	*	*	*
b. structured interview*
c. Written self report
c. No description
4. Demonstration that outcome of interest was not present at start of study
a. Yes. *	*	*	*	*	*	*	*	*	*	*	*	*	*	*	*	*	*	*	*	*	*	*	*	*	*	*	*	*	*	*	*	*	*	*	*	*	*	*
b. No.
COMPARIBILITY(maximal score 2)
1. Comparability of subjects in different outcome groups on the basis of design or analysis. Confounding factors are controlled.
a. The study controls for the most important factor (AR V7 level, treatment type) *	*	*	*	*	*	*	*	*	*	*	*	*	*	*	*	*	*	*	*	*	*	*	*	*	*	*	*	*	*	*	*	*	*	*	*	*	*	*
b. The study controls for any additional factor*.(e.g thresshold for ctc detection or arv7 detection)	* (adna test for ctcs)	* (adna test for ctcs)	* (adna test for ctcs)			* cellsearch rtpcr	* adna test	* adna test	* acellsearch						* adna cellsearch epic and rtpcr		* adna and rtpcr	* rtpcr-By serially diluting RNA from VCaP prostate cancer cells (which are known to express AR-V7), we established that the lower limit of detection of our assay for AR-V7 is 0.1% (Supplementary material).	* adna and rtpcr		* adna and rtpcr			* cellsearch and rtpcr						* adna and rtpcr	* adna cellsearch rtpcr	* adna and rtcpcr			* cellsearch (rt-pcr)	* adna test	* (rt pcr)
OUTCOME				JHU and epic	JHU and epic					ddpcr	ddpcr	ddpcr	oncoquick and ihc	rblysis		mirnaeasy and ddpcr				isoflux and rtpcr-I think for ctc it is isoflux		chip and ddpcr	chip an dpcr		ddpcr	rblysis	rblysis	rblysis	ddpcr				(qrt-pcr)-confusing	ddpcr			expression higher than 0.2 fold was considered as arv7 pos	flow
1. Assessment of outcome (OS, PFS, PSA-PFS)
a. Independent blind assessment *	*	*	*	*	*	*	*	*	*	*	*	*	*	*	*	*	*	*	*	*	*	*	*	*	*	*	*	*	*	*	*	*	*	*	*	*	*	*
b. Record linkage*
c. Self-report
d. No description.
2. Adequacy of follow up of cohorts
a. complete follow up *	not all patients were followed						* some died but no censored														i think no censored *				i think no censored because i can not see *												* patients died but not censored means stopped
b. subjects lost to follow up unlikely to introduce bias, follow up lost <20% , or description provided of those lost *
c. follow up rate <80% and no description of those lost			arv7 positive all followed except died and one stopped follow up*	some did not follow up *	* some stopped	* some stopped		* one stopped and died	* some stopped and died	* some stopped and died show to ym	* some stopped and died	* some stopped and died	* some stopped and died	* some stopped and died	* some stopped and died	* some stopped and died	* some stopped and died	* some stopped and died	* some stopped and died	* some stopped and died		* some stopped and died	* some stopped and died	* some stopped and died		* some stopped and died	* some stopped and died	* some stopped and died	* some stopped and died	* some stopped and died	* some stopped and died	* some stopped and died	* some stopped and died	* some stopped and died	*died and stopped	* some stopped and died		died and some stopped
d. no statement
3.Was follow-up long enough for outcomes to occur
a. Yes *, follow up >12 month, follow-up stated	*	*		*	*				*					*		*		*	*	*		*	*		*	*		*		*	*	*	*			*		*
b. No, follow-up <12month, or follow up not stated			less than 12 months according to the table 1			not stated	not stated	less than 12 months according to the table 1		less than 12 months according to the table 1	no value given	no value gien	no value given		no value given		no value given				no value given			less than 12 months according to table 1			less than 12 months according to table 1		less than 12 months according to table 1					not given any value	not given any value		not given any value for follow up
4. Additional factor:
Statistical test
a. the statistical test is clearly described and appropriate, and the measurement of association is presented, including confidence intervals and p value	*		*	*	*	*			*		*				*		*	*	* PFS and PSA-PFS were given	*		*	*	*	*	*	*	*		*	*		*					*
b. the stastical test is nor described or incomplete, not appropriate,		CI only					CI given	YM	OS YM calculated so what to do pfs given and y also calculated	ci given		i got from another paper	ym	revman from hr and p value		ym		os is given but no pfs for arv7 so did not add	YM calculated os		YM calculated								calculated from ci			HR and p value given no ci		i got it from another paper		YM calculated	YM calculated
	9	8	8	8	8	9	7	7	9	6	7	6	6	7	8	7	8	9	9	8	8	8	8	8	8	8	7	8	6	9	9	discuss with yafeng	8	7	7	8	7	8
TOTAL STARS 10

## Sheet: Sheet2
	Antonarakis	Antonarakis	Antonarakis	Armstrong	Armstrong	Belderbos	Cattrin	Chung	De Laere	Del Re	Del Re	Del Re	Erb	Graf	Gupta	Joncas	Kwan	Lorenzo	Maillet	Marín	Markowski	Miyamoto	Okegawa	Onstenk	Qu	Scher	Scher	Scher	Seitz	Sepe	Sharp	Škereňová	Stuopelyte	Tagawa	Todenhöfer	Tommasi	Wang
SELECTION	2015	2017	2014	2019	2020	2019	2019	2019	2019	2017	2021	2019	2020	2020	2019	2019	2019	2021	2019	2020	2021	2018	2018	2015	2017	2018	2016	2016	2017	2019	2019	2018	2020	2019	2016	2018	2018
1. Representativeness of the cohort:	*	*	*	*	*	*	*	*	*	*	*	*	*	*	*	*	*	*	*	*	*	*	*	*	*	*	*	*	*	*	*	*	*	*	*	*	*
a. Truly representative of the average in the target population. *
b. Somewhat representative of the average in the target group. *
c. Selected group of users/convenience sample.
d. No description of the derivation of the included subjects.
2. Selection of non-exposed cohort:	*	*	*	*	*	*	*	*	*	*	*	*	*	*	*	*	*	*	*	*	*	*	*	*	*	*	*	*	*	*	*	*	*	*	*	*	*
a. Drawn from same community as the exposed community. *
b. Drawn from a different source.
c. No description of the derivation of the non-exposed cohort
3. Ascertainment of exposure (exposure means treatment like ARSi or chemo etc)	*	*	*	*	*	*	*	*	*	*	*	*	*	*	*	*	*	*	*	*	*	*	*	*	*	*	*	*	*	*	*	*	*	*	*	*	*
a. Secure record*.
b. structured interview*
c. Written self report
c. No description
4. Demonstration that outcome of interest was not present at start of study	*	*	*	*	*	*	*	*	*	*	*	*	*	*	*	*	*	*	*	*	*	*			*	*	*	*	*	*	*	*	*	*	*	*	*
a. Yes. *
b. No.
COMPARIBILITY(maximal score 2)
1. Comparability of subjects in different outcome groups on the basis of design or analysis. Confounding factors are controlled.
a. The study controls for the most important factor (AR V7 level, treatment type) *	*	*	*	*	*	*	*	*	*	*	*	*	*	*	*	*	*	*	*	*	*	*	*	*	*	*	*	*	*	*	*	*	*	*	*	*
b. The study controls for any additional factor*(other parameters)	*	*	*	*		*	*		*	*	*			*	*		*	*	*	*			*		*		*	*	*		*		*		*
OUTCOME
1. Assessment of outcome (OS, PFS, PSA-PFS)	*	*	*	*	*	*	*	*	*	*	*	*	*	*	*	*	*	*	*	*	*	*	*	*	*	*	*	*	*	*	*	*	*	*	*	*	*
a. Independent blind assessment *
b. Record linkage*
c. Self-report
d. No description.
2. Adequacy of follow up of cohorts	*	*	*	*	*	*	*	*	*	*	*	*		*	*	*	*	*		*	*		*	*	*		*	*	*	*	*			*	*		*
a. complete follow up *
b. subjects lost to follow up unlikely to introduce bias, follow up lost <20% , or description provided of those lost *
c. follow up rate <80% and no description of those lost
d. no statement
3.Was follow-up long enough for outcomes to occur	*	*		*	*				*					*		*	*	*		*		*	*		*	*		*		*	*	*	*			*
a. Yes *, follow up >12 month, follow-up stated
b. No, follow-up <12month, or follow up not stated
4. Additional factor:
Statistical test	*		*	*	*	*			*		*				*		*	*	*	*		*	*	*	*	*	*	*		*	*		*
a. the statistical test is clearly described and appropriate, and the measurement of association is presented, including confidence intervals and p value
b. the stastical test is nor described or incomplete, not appropriate,
TOTAL SCORES 10	10	9	9	10	9	9	8	7	10	8	9	7	6	9	9	8	10	10	8	10	7	8	9	7	10	8	9	10	8	9	10	7	9	7	8	7	6
