# Supplementary material for: Prognostic and Predictive Value of Liquid Biopsy-Derived Androgen Receptor Variant 7 (AR-V7) in Prostate Cancer: A Systematic Review and Meta-Analysis
Source: Front Oncol. 2022 Mar 18;12:868031. doi: 10.3389/fonc.2022.868031 (PMC8971301; doi:10.3389/fonc.2022.868031)
Supplement: Supplementary Table 3 — Sensitivity analysis of subgroups with more than 6 studies. [file Table_3.xlsx]

## Sheet: OS
OS
ARSi	HR (95% CI)	Test for overall effect: Z (p-value)
Antonarakis 2017	4.30 [2.88, 6.41]	7.14 (< 0.00001)
Armstrong 2019	4.44 [2.95, 6.66]	7.18 (< 0.00001)
Armstrong 2020	4.59 [3.06, 6.88]	7.37 (< 0.00001)
Chung 2019	4.16 [2.88, 6.02]	7.56 (< 0.00001)
De Laere 2019	4.63 [3.14, 6.84]	7.71 (< 0.00001)
Del Re 2017	4.10 [2.80, 5.99]	7.28 (< 0.00001)
Del Re 2019	4.44 [3.04, 6.48]	7.74 (< 0.00001)
Del Re 2021	4.36 [2.93, 6.47]	7.30 (< 0.00001)
Maillet 2019	4.38 [3.00, 6.40]	7.65 (< 0.00001)
Marín-Aguilera 2020	4.83 [3.59, 6.49]	10.39 (< 0.00001)
Okegawa 2018	4.46 [2.80, 7.11]	6.29 (< 0.00001)
Scher 2016	3.98 [2.73, 5.79]	7.20 (< 0.00001)
Scher 2017	4.20 [2.88, 6.13]	7.45 (< 0.00001)
Seitz 2017	4.51 [3.04, 6.68]	7.49 (< 0.00001)
Sepe 2019	3.99 [2.77, 5.74]	7.46 (< 0.00001)
All included	4.34 [3.00, 6.28]	7.79 (< 0.00001)
Abi
Antonarakis 2014	6.06 [1.84, 19.89]	2.97 ( 0.003)
Del Re 2019	3.52 [1.50, 8.28]	2.88 ( 0.004)
Miyamoto 2018	5.31 [1.72, 16.42]	2.90 ( 0.004)
Qu 2017	11.20 [2.24, 56.03]	2.94 ( 0.003)
Stuopelyte 2020	11.31 [2.41, 53.11]	3.07 ( 0.002)
Todenhofer 2016	6.85 [1.88, 24.87]	2.92 ( 0.003)
All included	6.59 [2.18, 19.94]	3.34 ( 0.0008)
Chemo
Antonarakis 2015	1.64 [0.95, 2.81]	1.78 ( 0.07)
Armstrong 2020	1.73 [0.96, 3.11]	1.82 ( 0.07)
Belderbos 2019	1.79 [0.96, 3.34]	1.84 ( 0.07)
Marín-Aguilera 2020	2.02 [1.44, 2.83]	4.10 (< 0.0001)
Onstenk 2015	1.72 [0.98, 3.00]	1.90 ( 0.06)
Scher 2016	1.47 [0.91, 2.39]	1.57 ( 0.12)
Scher 2017	1.56 [0.91, 2.65]	1.63 ( 0.10)
Škereňová 2018	1.69 [0.97, 2.96]	1.85 ( 0.06)
All included	1.70 [1.03, 2.81]	2.06 ( 0.04)

## Sheet: PFS
PFS
ARSi	HR (95% CI)	Test for overall effect: Z (p-value)
Antonarakis 2017	3.02 [2.20, 4.14]	6.84 (P < 0.00001)
Armstrong 2019	2.98 [2.15, 4.13]	6.56 (P < 0.00001)
Armstrong 2020	2.99 [2.16, 4.15]	6.57 (P < 0.00001)
Chung 2019	2.83 [2.10, 3.82]	6.81 (P < 0.00001)
De Laere 2019	3.02 [2.19, 4.15]	6.78 (P < 0.00001)
Del Re 2017	2.83 [2.09, 3.82]	6.77 (P < 0.00001)
Del Re 2019	2.80 [2.09, 3.77]	6.84 (P < 0.00001)
Del Re 2021	2.75 [2.04, 3.70]	6.67 (P < 0.00001)
Erb 2020	2.93 [2.17, 3.96]	6.99 (P < 0.00001)
Gupta 2019	2.88 [2.12, 3.93]	6.72 (P < 0.00001)
Maillet 2019	2.81 [2.09, 3.77]	6.86 (P < 0.00001)
Marín-Aguilera 2020	3.06 [2.39, 3.90]	8.94 (P < 0.00001)
Markowski 2021	2.97 [2.19, 4.03]	6.97 (P < 0.00001)
Okegawa 2018	2.76 [2.05, 3.71]	6.72 (P < 0.00001)
Scher 2016	2.86 [2.11, 3.88]	6.74 (P < 0.00001)
Seitz 2017	2.95 [2.16, 4.03]	6.79 (P < 0.00001)
Sepe 2019	2.67 [2.03, 3.50]	7.05 (P < 0.00001)
All included	2.89 [2.15, 3.87]	7.10 (P < 0.00001)
Abi
Antonarakis 2014	5.80 [1.56, 21.59]	2.62 (P = 0.009)
Del Re 2019	3.24 [1.30, 8.06]	2.53 (P = 0.01)
Miyamoto 2018	6.45 [1.67, 24.84]	2.71 (P = 0.007)
Qu 2017	11.33 [1.86, 68.97]	2.63 (P = 0.008)
Stuopelyte 2020	11.65 [2.08, 65.12]	2.80 (P = 0.005)
Wang 2018	7.42 [1.74, 31.51]	2.71 (P = 0.007)
All included	6.88 [1.99, 23.73]	3.05 (P = 0.002)
Chemo
Antonarakis 2015	1.70 [0.60, 4.82]	1.00 (P = 0.32)
Armstrong 2020	1.82 [0.62, 5.37]	1.09 (P = 0.28)
Del Re 2017	1.35 [0.80, 2.28]	1.11 (P = 0.27)
Erb 2020	1.88 [0.69, 5.11]	1.24 (P = 0.22)
Marín-Aguilera 2020	2.19 [0.93, 5.19]	1.78 (P = 0.07)
Onstenk 2015	2.03 [0.74, 5.59]	1.37 (P = 0.17)
Scher 2016	1.88 [0.66, 5.35]	1.18 (P = 0.24)
Tagawa 2019	1.71 [0.59, 4.97]	0.98 (P = 0.32)
All included	1.81 [0.71, 4.61]	1.24 (P = 0.21)

## Sheet: PSA-PFS
PSA-PFS
ARSi	HR (95% CI)	Test for overall effect: Z (p-value)
Antonarakis 2017	5.72 [3.24, 10.12]	6.00 (P < 0.00001)
Chung 2019	4.86 [2.37, 9.96]	4.32 (P < 0.0001)
Maillet 2019	4.25 [2.22, 8.15]	4.36 (P < 0.0001)
Marín-Aguilera 2020	5.59 [2.58, 12.09]	4.36 (P < 0.0001)
Okegawa 2018	4.40 [2.20, 8.78]	4.20 (P < 0.0001)
Seitz 2017	4.43 [2.22, 8.85]	4.21 (P < 0.0001)
Sepe 2019	3.94 [2.15, 7.20]	4.45 (P < 0.00001)
All included	4.69 [2.50, 8.82]	4.80 (P < 0.00001)
